# Supplementary material for: DhuFAP: a platform for gene functional analysis in Dendrobium huoshanense
Source: BMC Genomics. 2024 Apr 4;25:342. doi: 10.1186/s12864-024-10220-6 (PMC10996181; doi:10.1186/s12864-024-10220-6)
Supplement: Supplementary file 2 — Supplementary Material 2 [file 12864_2024_10220_MOESM2_ESM.xlsx]

## Sheet: Table S1
Table S1. Summary of RNA-seq datasets collected in Dendrobium huoshanense.
Accession (SPR)	Accession (SRA)	Discription	Overall Mapping ratio
CRA000551	CRR022325	leaf	0.7696
CRA000551	CRR022326	leaf	0.786
CRA000551	CRR022327	leaf	0.7762
CRA000551	CRR022328	stem	0.7639
CRA000551	CRR022329	stem	0.8122
CRA000551	CRR022330	stem	0.8491
CRA000551	CRR022331	root	0.8889
CRA000551	CRR022332	root	0.8756
CRA000551	CRR022333	root	0.8941
CRA005817	CRR364708	stems_1year	0.8724
CRA005817	CRR364709	stems_1year	0.8842
CRA005817	CRR364710	stems_1year	0.8849
CRA005817	CRR364711	stems_2year	0.7639
CRA005817	CRR364712	stems_2year	0.8122
CRA005817	CRR364713	stems_2year	0.8491
CRA005817	CRR364714	stems_3year	0.8614
CRA005817	CRR364715	stems_3year	0.7771
CRA005817	CRR364716	stems_3year	0.835
CRA005817	CRR364717	stems_4year	0.7278
CRA006607	CRR457655	C_r1	0.9384
CRA006607	CRR457656	C_r2	0.9227
CRA006607	CRR457657	C_r3	0.9414
CRA006607	CRR457658	T1_r1	0.9353
CRA006607	CRR457659	T1_r2	0.9398
CRA006607	CRR457660	T1_r3	0.9389
CRA006607	CRR457661	T2_r1	0.9302
CRA006607	CRR457662	T2_r2	0.9287
CRA006607	CRR457663	T2_r3	0.9281
CRA006607	CRR457664	T3_r1	0.9303
CRA006607	CRR457665	T3_r2	0.9399
CRA006607	CRR457666	T3_r3	0.9325
CRA006607	CRR457667	T4_r1	0.9368
CRA006607	CRR457668	T4_r2	0.9387
CRA006607	CRR457669	T4_r3	0.9374
CRA006607	CRR457670	T5_r1	0.9349
CRA006607	CRR457671	T5_r2	0.939
CRA006607	CRR457672	T5_r3	0.9324
CRA006607	CRR457673	T6_r1	0.9331
CRA006607	CRR457674	T6_r2	0.9304
CRA006607	CRR457675	T6_r3	0.939
CRA006607	CRR457676	T7_r1	0.9325
CRA006607	CRR457677	T7_r2	0.9401
CRA006607	CRR457678	T7_r3	0.9356
SRP122499	SRR6230249	leaf	0.7696
SRP122499	SRR6230250	leaf	0.786
SRP122499	SRR6230248	leaf	0.7762
SRP122499	SRR6232742	leaf	0.8122
SRP122499	SRR6228874	root	0.8491
SRP122499	SRR6230068	root	0.8756
SRP122499	SRR6230074	root	0.8941
SRP122499	SRR6230158	stem	0.7639
SRP122499	SRR6230164	stem	0.7789
SRP122499	SRR6232741	stem	0.9014
SRP122499	SRR6230151	stem	0.8743
SRP151171	SRR7415614	stem and leaf	0.8676
SRP225982	SRR10295921	stem	0.864
SRP225982	SRR10295922	stem	0.8563
SRP225982	SRR10295923	stem	0.8626
SRP268245	SRR12066379	Drought treatment	0.7022
SRP268245	SRR12066380	Control	0.7259
SRP291861	SRR13014035	Dendrobium huoshanense: stem	0.8859
SRP291861	SRR13014036	Dendrobium huoshanense: stem	0.8604
SRP291861	SRR13014037	Dendrobium huoshanense: stem	0.8913
SRP406621	SRR22214715	cold stress treatments	0.8985
SRP406621	SRR22214716	cold stress treatments	0.8976
SRP406621	SRR22214718	normal growth	0.9093
SRP406621	SRR22214719	normal growth	0.9122
SRP406621	SRR22214720	normal growth	0.91
SRP446631	SRR25078104	total plant	0.8849

## Sheet: Table S2
Table S2. Number of DEGs in different transcriptome.
GeneID	upregulated	downregulated
2Y_vs_1Y	93	1143
3Y_vs_1Y	56	140
3Y_vs_2Y	959	119
Root_vs_Leaf	1633	4387
Root_vs_Stem	1543	760
Stem_vs_Leaf	346	2362
T1_vs_CK	38	38
T2_vs_CK	68	49
T2_vs_T1	264	70
T3_vs_CK	61	103
T3_vs_T1	85	76
T3_vs_T2	53	295
T4_vs_CK	62	105
T4_vs_T1	60	45
T4_vs_T2	57	217
T4_vs_T3	77	57
T5_vs_CK	187	275
T5_vs_T1	171	149
T5_vs_T2	169	439
T5_vs_T3	222	159
T5_vs_T4	110	83
T6_vs_CK	397	715
T6_vs_T1	348	550
T6_vs_T2	351	874
T6_vs_T3	395	439
T6_vs_T4	294	496
T6_vs_T5	99	392
T7_vs_CK	240	628
T7_vs_T1	259	477
T7_vs_T2	169	776
T7_vs_T3	280	497
T7_vs_T4	221	505
T7_vs_T5	137	485
T7_vs_T6	115	126

## Sheet: Table S3
Table S3. Key enzyme coding genes in alkaloid biosynthesis.
GeneID	KO ID	Enzyme	Annotation
Dhu000010109	K01593	DDC, TDC	aromatic-L-amino-acid/L-tryptophan decarboxylase [EC:4.1.1.28 4.1.1.105]
Dhu000005715	K01593	DDC, TDC	aromatic-L-amino-acid/L-tryptophan decarboxylase [EC:4.1.1.28 4.1.1.105]
Dhu000006185	K01593	DDC, TDC	aromatic-L-amino-acid/L-tryptophan decarboxylase [EC:4.1.1.28 4.1.1.105]
Dhu000006186	K01593	DDC, TDC	aromatic-L-amino-acid/L-tryptophan decarboxylase [EC:4.1.1.28 4.1.1.105]
Dhu000012031	K01593	DDC, TDC	aromatic-L-amino-acid/L-tryptophan decarboxylase [EC:4.1.1.28 4.1.1.105]
Dhu000016586	K00422	E1.10.3.1	polyphenol oxidase [EC:1.10.3.1]
Dhu000010818	K00276	AOC3, AOC2, tynA	primary-amine oxidase [EC:1.4.3.21]
Dhu000020757	K00815	TAT	tyrosine aminotransferase [EC:2.6.1.5]
Dhu000027431	K14455	GOT2	aspartate aminotransferase, mitochondrial [EC:2.6.1.1]
Dhu000000677	K00422	E1.10.3.1	polyphenol oxidase [EC:1.10.3.1]
Dhu000006313	K00276	AOC3, AOC2, tynA	primary-amine oxidase [EC:1.4.3.21]
Dhu000019588	K00815	TAT	tyrosine aminotransferase [EC:2.6.1.5]
Dhu000024369	K00815	TAT	tyrosine aminotransferase [EC:2.6.1.5]
Dhu000016421	K00276	AOC3, AOC2, tynA	primary-amine oxidase [EC:1.4.3.21]
Dhu000016224	K00276	AOC3, AOC2, tynA	primary-amine oxidase [EC:1.4.3.21]
Dhu000017007	K14454	GOT1	aspartate aminotransferase, cytoplasmic [EC:2.6.1.1]
Dhu000025227	K00811	ASP5	aspartate aminotransferase, chloroplastic [EC:2.6.1.1]
Dhu000029085	K00811	ASP5	aspartate aminotransferase, chloroplastic [EC:2.6.1.1]
Dhu000007108	K00276	AOC3, AOC2, tynA	primary-amine oxidase [EC:1.4.3.21]
Dhu000009544	K00422	E1.10.3.1	polyphenol oxidase [EC:1.10.3.1]
Dhu000020518	K00276	AOC3, AOC2, tynA	primary-amine oxidase [EC:1.4.3.21]
Dhu000021392	K00276	AOC3, AOC2, tynA	primary-amine oxidase [EC:1.4.3.21]
Dhu000015992	K08081	TR1	tropinone reductase I [EC:1.1.1.206]
Dhu000022775	K08081	TR1	tropinone reductase I [EC:1.1.1.206]
Dhu000009194	K00817	hisC	histidinol-phosphate aminotransferase [EC:2.6.1.9]
Dhu000015586	K08081	TR1	tropinone reductase I [EC:1.1.1.206]
Dhu000001149	K00660	CHS	chalcone synthase [EC:2.3.1.74]
Dhu000008330	K08081	TR1	tropinone reductase I [EC:1.1.1.206]
Dhu000008332	K08081	TR1	tropinone reductase I [EC:1.1.1.206]
Dhu000021614	K08081	TR1	tropinone reductase I [EC:1.1.1.206]
Dhu000024256	K00660	CHS	chalcone synthase [EC:2.3.1.74]
Dhu000026929	K00660	CHS	chalcone synthase [EC:2.3.1.74]
Dhu000011713	K00660	CHS	chalcone synthase [EC:2.3.1.74]
Dhu000016901	K00660	CHS	chalcone synthase [EC:2.3.1.74]

## Sheet: Table S4
Table S4. Genes co-expressed with CHS.
ID	Best Hit	Annotation	PCC	Relationship
Dhu000024618	--	--	0.950802	positive
Dhu000021895	--	--	0.943583	positive
Dhu000006078	AT3G57270.1	beta-1%2C3-glucanase 1	0.941066	positive
Dhu000011253	AT1G52540.2	Protein kinase superfamily protein	0.940958	positive
Dhu000023449	AT5G10530.1	Concanavalin A-like lectin protein kinase family protein	0.940826	positive
Dhu000014090	AT1G52540.2	Protein kinase superfamily protein	0.937784	positive
Dhu000006663	AT5G66650.1	calcium uniporter (DUF607)	0.936592	positive
Dhu000003379	AT3G16340.1	pleiotropic drug resistance 1	0.936375	positive
Dhu000024264	AT2G23610.1	methyl esterase 3	0.936145	positive
Dhu000014420	AT5G35370.1	S-locus lectin protein kinase family protein	0.931583	positive
Dhu000001763	AT4G38190.1	cellulose synthase like D4	0.924611	positive
Dhu000024820	AT3G55420.1	hypothetical protein	0.917529	positive
Dhu000018338	AT4G38190.1	cellulose synthase like D4	0.909946	positive
Dhu000024154	AT3G49690.1	myb domain protein 84	0.882989	positive
Dhu000023332	AT5G15770.1	glucose-6-phosphate acetyltransferase 1	0.871095	positive
